# Supplementary material for: Soil Fungal Community Characteristics at Timberlines of Sejila Mountain in Southeast Tibet, China
Source: J Fungi (Basel). 2023 May 21;9(5):596. doi: 10.3390/jof9050596 (PMC10219346; doi:10.3390/jof9050596)
Supplement: Supplementary file 1 [file jof-09-00596-s001.zip]

Archive with 4 entries (2 files):
- jof-2352122-supplementary/
- jof-2352122-supplementary/Supplementary Materials/
- jof-2352122-supplementary/Supplementary Materials/Supplementary figures.pdf
- jof-2352122-supplementary/Supplementary Materials/Supplementary tables.pdf
